# Supplementary material for: The assessment of physiotherapy practice is a robust measure of entry-level physiotherapy standards: Reliability and validity evidence from a large, representative sample
Source: PLoS One. 2025 Apr 18;20(4):e0321397. doi: 10.1371/journal.pone.0321397 (PMC12007712; doi:10.1371/journal.pone.0321397)
Supplement: S2 File — (XLSX) [file pone.0321397.s003.xlsx]

## Sheet: Table S1. Model-data fit
																WLSMV Estimation
		Model	N	AIC	BIC	ABIC	ꭓ2	df	p	CFI	TLI	RMSEA	RMSEA 90% CI			ꭓ2	df	p	CFI	TLI	RMSEA	RMSEA 90% CI
	1	CFA 1-factor with all samples	8979	264680	265106	264915	7148.8	170	<.001	0.949	0.943	0.068	0.066	0.069		1985.68	170	0	0.961	0.956	0.034	0.033	0.036
	2	CFA 2-factor (4 items for professional) with all samples	8979	261089	261523	261329	4650.06	169	<.001	0.967	0.963	0.054	0.053	0.056		1513.81	169	0	0.971	0.967	0.03	0.028	0.031
	3	CFA 2-factor (6 items for professional) with all samples	8979	262196	262630	262436	5271.59	169	<.001	0.963	0.958	0.058	0.057	0.059		1765.16	169	0	0.965	0.961	0.032	0.031	0.034
	4	CFA bifactor (4 items for professional) with all samples	8979	258333	258901	258647	3021.13	150	<.001	0.979	0.973	0.046	0.045	0.048		1052.23	150	0	0.98	0.975	0.026	0.024	0.027
	5	CFA bifactor (anchored 4 items for professional) with all samples	8979	259957	260411	260208	3719.05	166	<.001	0.974	0.97	0.049	0.047	0.05		1373.77	166	0	0.974	0.97	0.028	0.027	0.03
	6	CFA bifactor (6 items for professional) with all samples	8979	258520	259089	258834	2925.62	150	<.001	0.98	0.974	0.045	0.044	0.047		1161.98	150	0	0.978	0.972	0.027	0.026	0.029
	7	CFA bifactor (anchored 6 items for professional) with all samples	8979	259595	260064	259854	3436.19	164	<.001	0.976	0.972	0.047	0.046	0.049		1340.24	164	0	0.974	0.97	0.028	0.027	0.03
	8	PSEM 2-factor (4 items for professional) with all samples	8979	258558	259119	258868	4255.76	151	<.001	0.97	0.962	0.055	0.054	0.056		1529.94	230	0	0.972	0.977	0.021	0.02	0.022
	9	PSEM 2-factor (6 items for professional) with all samples	8979	258558	259119	258868	4255.76	151	<.001	0.97	0.962	0.055	0.054	0.056		1527.5	230	0	0.972	0.977	0.021	0.02	0.022
	10	PSEM bifactor (4 items for professional) with all samples	8979	257369	258058	257750	4247.8	133	<.001	0.97	0.957	0.059	0.057	0.06		NA	NA	NA	NA	NA	NA	NA	NA		*Unidentified model
	11	PSEM bifactor (anchored 4 items for professional) with all samples	8979	258558	259119	258868	4256.36	151	<.001	0.97	0.962	0.055	0.054	0.056		1530.39	230	0	0.972	0.977	0.021	0.02	0.022
	12	PSEM bifactor (6 items for professional) with all samples	8979	257515	258204	257896	5966.8	133	<.001	0.957	0.939	0.07	0.068	0.071		1179.97	230	0	0.979	0.983	0.017	0.016	0.018
	13	PSEM bifactor (anchored 6 items for professional) with all samples	8979	258558	259119	258868	4256.19	151	<.001	0.97	0.962	0.055	0.054	0.056		1529.93	230	0	0.972	0.977	0.021	0.02	0.022
	14	CFA 1-factor with placement 1	1772	52865.7	53194.5	53003.9	1861.61	170	<.001	0.96	0.955	0.075	0.072	0.078		981.432	170	0	0.971	0.967	0.051	0.048	0.054
	15	CFA 2-factor (4 items for professional) with placement 1	1772	52127	52461.2	52267.5	1280.73	169	<.001	0.974	0.97	0.061	0.058	0.064		662.181	169	0	0.982	0.98	0.04	0.037	0.043
	16	CFA 2-factor (6 items for professional) with placement 1	1772	52333.8	52668.1	52474.3	1428.74	169	<.001	0.97	0.967	0.065	0.062	0.068		810.493	169	0	0.977	0.974	0.046	0.043	0.049
	17	CFA bifactor (4 items for professional) with placement 1	1772	51646	52084.4	51830.2	1224.91	150	<.001	0.975	0.968	0.064	0.06	0.067		450.27	150	0	0.989	0.986	0.033	0.03	0.037
	18	CFA bifactor (anchored 4 items for professional) with placement 1	1772	51646	52084.4	51830.2	1223.14	150	<.001	0.975	0.968	0.064	0.06	0.067		450.27	150	0	0.989	0.986	0.033	0.03	0.037
	19	CFA bifactor (6 items for professional) with placement 1	1772	51668.4	52106.8	51852.6	934.962	150	<.001	0.981	0.977	0.054	0.051	0.058		473.068	150	0	0.988	0.985	0.034	0.031	0.038
	20	CFA bifactor (anchored 6 items for professional) with placement 1	1772	51858.5	52220.1	52010.5	1036.29	164	<.001	0.979	0.976	0.055	0.052	0.058		601.297	164	0	0.984	0.982	0.038	0.035	0.042
	21	PSEM 2-factor (4 items for professional) with placement 1	1772	51686.5	52119.4	51868.4	1561.74	151	<.001	0.967	0.958	0.073	0.069	0.076		572.206	230	0	0.985	0.988	0.022	0.019	0.024
	22	PSEM 2-factor (6 items for professional) with placement 1	1772	51686.5	52119.4	51868.4	1554.7	151	<.001	0.967	0.958	0.072	0.069	0.076		647.47	230	0	0.985	0.987	0.024	0.022	0.027
	23	PSEM bifactor (4 items for professional) with placement 1	1772	51457.3	51988.8	51680.7	3331.39	133	<.001	0.925	0.892	0.116	0.113	0.12		NA	NA	NA	NA	NA	NA	NA	NA		*Unidentified model
	24	PSEM bifactor (anchored 4 items for professional) with placement 1	1772	51686.5	52119.4	51868.4	1563.48	151	<.001	0.967	0.958	0.073	0.069	0.076		572.03	230	0	0.985	0.988	0.022	0.019	0.024
	25	PSEM bifactor (6 items for professional) with placement 1	1772	51457.3	51988.8	51680.6	3272.31	133	<.001	0.926	0.894	0.115	0.112	0.119		455.403	230	0	0.99	0.992	0.014	0.011	0.018
	26	PSEM bifactor (anchored 6 items for professional) with placement 1	1772	51686.5	52119.4	51868.4	1563.13	151	<.001	0.967	0.958	0.073	0.069	0.076		571.945	230	0	0.985	0.988	0.022	0.019	0.024
	27	CFA 1-factor with placement 2	1816	53932.4	54262.7	54072	2027.66	170	<.001	0.943	0.936	0.078	0.075	0.081		836.484	170	0	0.981	0.979	0.047	0.044	0.05
	28	CFA 2-factor (4 items for professional) with placement 2	1816	53093.4	53429.2	53235.4	1382.75	169	<.001	0.963	0.958	0.063	0.06	0.066		604.45	169	0	0.987	0.986	0.038	0.035	0.041
	29	CFA 2-factor (6 items for professional) with placement 2	1816	53312.3	53648	53454.2	1541.33	169	<.001	0.958	0.952	0.067	0.064	0.07		684.969	169	0	0.985	0.983	0.041	0.038	0.044
	30	CFA bifactor (4 items for professional) with placement 2	1816	52434.9	52875.3	52621.1	822.05	150	<.001	0.979	0.974	0.05	0.046	0.053		388.387	150	0	0.993	0.991	0.03	0.026	0.033
	31	CFA bifactor (anchored 4 items for professional) with placement 2	1816	52434.9	52875.3	52621.1	822.05	150	<.001	0.979	0.974	0.05	0.046	0.053		388.387	150	0	0.993	0.991	0.03	0.026	0.033
	32	CFA bifactor (6 items for professional) with placement 2	1816	52515.6	52956	52701.8	871.018	150	<.001	0.978	0.972	0.051	0.048	0.055		404.553	150	0	0.993	0.991	0.031	0.027	0.034
	33	CFA bifactor (anchored 6 items for professional) with placement 2	1816	52762.6	53125.9	52916.2	1086.57	164	<.001	0.972	0.967	0.056	0.053	0.059		519.926	164	0	0.99	0.988	0.035	0.031	0.038
	34	PSEM 2-factor (4 items for professional) with placement 2	1816	52522	52956.9	52705.9	1541.63	151	<.001	0.957	0.946	0.071	0.068	0.074		479.318	230	0	0.991	0.993	0.017	0.014	0.02
	35	PSEM 2-factor (6 items for professional) with placement 2	1816	52522	52956.9	52705.9	1541.69	151	<.001	0.957	0.946	0.071	0.068	0.074		536.947	230	0	0.991	0.993	0.02	0.017	0.023
	36	PSEM bifactor (4 items for professional) with placement 2	1816	52301.2	52835.2	52527	1710.36	133	<.001	0.951	0.93	0.081	0.077	0.084		383.053	230	0	0.995	0.996	0.009	0.004	0.013
	37	PSEM bifactor (anchored 4 items for professional) with placement 2	1816	52522	52956.9	52705.9	1543.16	151	<.001	0.957	0.946	0.071	0.068	0.074		479.681	230	0	0.991	0.993	0.017	0.014	0.02
	38	PSEM bifactor (6 items for professional) with placement 2	1816	52301.7	52835.6	52527.4	2730.24	133	<.001	0.92	0.885	0.104	0.1	0.107		382.418	230	0	0.995	0.996	0.009	0.004	0.013
	39	PSEM bifactor (anchored 6 items for professional) with placement 2	1816	52522	52956.9	52705.9	1542.82	151	<.001	0.957	0.946	0.071	0.068	0.074		479.496	230	0	0.991	0.993	0.017	0.014	0.02
	40	CFA 1-factor with placement 3	1786	53184.8	53514.1	53323.5	1969.22	170	<.001	0.941	0.934	0.077	0.074	0.08		873.53	170	0	0.977	0.974	0.048	0.045	0.051
	41	CFA 2-factor (4 items for professional) with placement 3	1786	52490.3	52825	52631.2	1392.21	169	<.001	0.96	0.955	0.064	0.061	0.067		650.682	169	0	0.984	0.982	0.04	0.037	0.043
	42	CFA 2-factor (6 items for professional) with placement 3	1786	52760	53094.7	52900.9	1601.11	169	<.001	0.953	0.947	0.069	0.066	0.072		791.77	169	0	0.979	0.977	0.045	0.042	0.049
	43	CFA bifactor (4 items for professional) with placement 3	1786	51904.9	52344	52089.8	906.549	150	<.001	0.975	0.968	0.053	0.05	0.056		464.801	150	0	0.99	0.987	0.034	0.031	0.038
	44	CFA bifactor (anchored 4 items for professional) with placement 3	1786	51904.9	52344	52089.8	906.553	150	<.001	0.975	0.968	0.053	0.05	0.056		464.801	150	0	0.99	0.987	0.034	0.031	0.038
	45	CFA bifactor (6 items for professional) with placement 3	1786	51973.7	52412.7	52158.5	944.81	150	<.001	0.974	0.967	0.054	0.051	0.058		502.827	150	0	0.988	0.985	0.036	0.033	0.04
	46	CFA bifactor (anchored 6 items for professional) with placement 3	1786	52205.1	52567.3	52357.6	1126.94	164	<.001	0.968	0.963	0.057	0.054	0.061		599.927	164	0	0.986	0.983	0.039	0.035	0.042
	47	PSEM 2-factor (4 items for professional) with placement 3	1786	52000.5	52434.1	52183.1	1656.21	151	<.001	0.95	0.938	0.075	0.071	0.078		601.531	230	0	0.985	0.988	0.023	0.02	0.026
	48	PSEM 2-factor (6 items for professional) with placement 3	1786	52000.5	52434.1	52183.1	1655.7	151	<.001	0.95	0.938	0.075	0.071	0.078		682.54	230	0	0.985	0.988	0.026	0.023	0.028
	49	PSEM bifactor (4 items for professional) with placement 3	1786	51712.8	52245.1	51936.9	2006.58	133	<.001	0.938	0.912	0.089	0.085	0.092		478.432	230	0	0.99	0.992	0.016	0.013	0.019
	50	PSEM bifactor (anchored 4 items for professional) with placement 3	1786	52000.5	52434.1	52183.1	1657.81	151	<.001	0.95	0.938	0.075	0.072	0.078		601.264	230	0	0.985	0.988	0.023	0.02	0.026
	51	PSEM bifactor (6 items for professional) with placement 3	1786	51730.3	52262.6	51954.4	2588.62	133	<.001	0.919	0.885	0.102	0.098	0.105		478.7	230	0	0.99	0.992	0.016	0.013	0.019
	52	PSEM bifactor (anchored 6 items for professional) with placement 3	1786	52000.5	52434.1	52183.1	1657.48	151	<.001	0.95	0.938	0.075	0.072	0.078		601.325	230	0	0.985	0.988	0.023	0.02	0.026
	53	CFA 1-factor with placement 4	1797	52520.4	52850.1	52659.4	1696.85	170	<.001	0.95	0.945	0.071	0.068	0.074		1023.8	170	0	0.966	0.962	0.053	0.05	0.056
	54	CFA 2-factor (4 items for professional) with placement 4	1797	51844.8	52179.9	51986.1	1150.42	169	<.001	0.968	0.964	0.057	0.054	0.06		687.607	169	0	0.98	0.977	0.042	0.038	0.045
	55	CFA 2-factor (6 items for professional) with placement 4	1797	51995	52330.1	52136.3	1250.59	169	<.001	0.965	0.96	0.06	0.057	0.063		808.054	169	0	0.975	0.972	0.046	0.043	0.049
	56	CFA bifactor (4 items for professional) with placement 4	1797	51289.1	51728.7	51474.5	659.149	150	<.001	0.983	0.979	0.043	0.04	0.047		457.057	150	0	0.988	0.985	0.034	0.03	0.038
	57	CFA bifactor (anchored 4 items for professional) with placement 4	1797	51289.1	51728.7	51474.5	659.033	150	<.001	0.983	0.979	0.043	0.04	0.047		457.057	150	0	0.988	0.985	0.034	0.03	0.038
	58	CFA bifactor (6 items for professional) with placement 4	1797	51322.4	51761.9	51507.8	692.977	150	<.001	0.982	0.978	0.045	0.042	0.048		482.762	150	0	0.987	0.983	0.035	0.032	0.039
	59	CFA bifactor (anchored 6 items for professional) with placement 4	1797	51533.4	51896	51686.3	870.914	164	<.001	0.977	0.973	0.049	0.046	0.052		589.344	164	0	0.983	0.981	0.038	0.035	0.042
	60	PSEM 2-factor (4 items for professional) with placement 4	1797	51309	51743.1	51492.1	1158.47	151	<.001	0.967	0.959	0.061	0.058	0.064		598.097	231	0	0.983	0.986	0.023	0.02	0.025
	61	PSEM 2-factor (6 items for professional) with placement 4	1797	51309	51743.1	51492.1	1157.92	151	<.001	0.967	0.959	0.061	0.058	0.064		677.511	231	0	0.982	0.986	0.026	0.023	0.028
	62	PSEM bifactor (4 items for professional) with placement 4	1797	51116.2	51649.1	51340.9	1625.77	133	<.001	0.951	0.931	0.079	0.076	0.082		491.425	231	0	0.988	0.99	0.016	0.013	0.019
	63	PSEM bifactor (anchored 4 items for professional) with placement 4	1797	51309	51743.1	51492.1	1158.26	151	<.001	0.967	0.959	0.061	0.058	0.064		598.204	231	0	0.983	0.986	0.023	0.02	0.025
	64	PSEM bifactor (6 items for professional) with placement 4	1797	51127.8	51660.8	51352.6	8982.11	133	<.001	0.712	0.589	0.192	0.189	0.196		491.445	231	0	0.988	0.99	0.016	0.013	0.019
	65	PSEM bifactor (anchored 6 items for professional) with placement 4	1797	51309	51743.1	51492.1	1158.16	151	<.001	0.967	0.959	0.061	0.058	0.064		598.079	231	0	0.983	0.986	0.023	0.02	0.025
	66	CFA 1-factor with placement 5	1195	34187	34492.1	34301.5	1133.7	170	<.001	0.954	0.949	0.069	0.065	0.073		487.006	170	0	0.988	0.987	0.04	0.035	0.044
	67	CFA 2-factor (4 items for professional) with placement 5	1195	33807.3	34117.5	33923.8	817.036	169	<.001	0.969	0.965	0.057	0.053	0.061		387.594	169	0	0.992	0.991	0.033	0.029	0.037
	68	CFA 2-factor (6 items for professional) with placement 5	1195	33961.1	34271.3	34077.6	938.228	169	<.001	0.963	0.959	0.062	0.058	0.066		427.156	169	0	0.99	0.989	0.036	0.032	0.04
	69	CFA bifactor (4 items for professional) with placement 5	1195	33498.3	33905.1	33651	531.815	150	<.001	0.982	0.977	0.046	0.042	0.05		295.724	150	0	0.995	0.993	0.029	0.024	0.033
	70	CFA bifactor (anchored 4 items for professional) with placement 5	1195	33498.3	33905.1	33651	531.816	150	<.001	0.982	0.977	0.046	0.042	0.05		295.724	150	0	0.995	0.993	0.029	0.024	0.033
	71	CFA bifactor (6 items for professional) with placement 5	1195	33538.9	33945.8	33691.7	664.386	150	<.001	0.975	0.969	0.054	0.049	0.058		312.579	150	0	0.994	0.992	0.03	0.025	0.035
	72	CFA bifactor (anchored 6 items for professional) with placement 5	1195	33640.8	33976.4	33766.8	654.856	164	<.001	0.977	0.973	0.05	0.046	0.054		362.591	164	0	0.993	0.991	0.032	0.027	0.036
	73	PSEM 2-factor (4 items for professional) with placement 4	1195	33520.9	33922.7	33671.8	955.461	151	<.001	0.962	0.952	0.067	0.063	0.071		343.462	231	0	0.994	0.995	0.009	0	0.015
	74	PSEM 2-factor (6 items for professional) with placement 5	1195	33520.9	33922.7	33671.8	950.441	151	<.001	0.962	0.952	0.067	0.063	0.071		414.189	231	0	0.993	0.994	0.016	0.012	0.021
	75	PSEM bifactor (4 items for professional) with placement 5	1195	33402.9	33896.3	33588.1	2082.13	133	<.001	0.907	0.868	0.111	0.107	0.115		314.523	231	0.0002	0.996	0.996	0	0	0.008
	76	PSEM bifactor (anchored 4 items for professional) with placement 5	1195	33520.9	33922.7	33671.8	957.002	151	<.001	0.962	0.952	0.067	0.063	0.071		343.326	231	0	0.994	0.995	0.009	0	0.015
	77	PSEM bifactor (6 items for professional) with placement 5	1195	33402.9	33896.3	33588.1	2076.3	133	<.001	0.908	0.868	0.111	0.106	0.115		314.176	231	0.0002	0.996	0.996	0	0	0.008
	78	PSEM bifactor (anchored 6 items for professional) with placement 5	1195	33520.9	33922.7	33671.8	956.526	151	<.001	0.962	0.952	0.067	0.063	0.071		343.217	231	0	0.994	0.995	0.009	0	0.015
	79	CFA 1-factor with placement 6	510	14512	14766.1	14575.7	630.106	170	<.001	0.939	0.932	0.073	0.067	0.079		332.054	170	0	0.992	0.991	0.043	0.036	0.05
	80	CFA 2-factor (4 items for professional) with placement 6	510	14338.4	14596.7	14403.1	483.474	169	<.001	0.958	0.953	0.06	0.054	0.067		272.957	169	0	0.995	0.994	0.035	0.027	0.042
	81	CFA 2-factor (6 items for professional) with placement 6	510	14391.9	14650.2	14456.6	526.222	169	<.001	0.953	0.947	0.064	0.058	0.071		299.676	169	0	0.993	0.992	0.039	0.032	0.046
	82	CFA bifactor (4 items for professional) with placement 6	510	14162.2	14500.9	14247	331.279	150	<.001	0.976	0.97	0.049	0.042	0.056		205.296	150	0.0018	0.997	0.996	0.027	0.017	0.036
	83	CFA bifactor (anchored 4 items for professional) with placement 6	510	14160.8	14495.3	14244.6	335.52	151	<.001	0.976	0.969	0.049	0.042	0.056		205.296	150	0.0018	0.997	0.996	0.027	0.017	0.036
	84	CFA bifactor (6 items for professional) with placement 6	510	14166.4	14505.2	14251.2	328.991	150	<.001	0.976	0.97	0.048	0.041	0.055		211.819	150	0.0007	0.997	0.996	0.028	0.019	0.037
	85	CFA bifactor (anchored 6 items for professional) with placement 6	510	14225.6	14505.1	14295.6	384.768	164	<.001	0.971	0.966	0.051	0.045	0.058		246.155	164	0	0.996	0.995	0.031	0.023	0.039
	86	PSEM 2-factor (4 items for professional) with placement 6	510	14176.4	14510.9	14260.1	642.67	151	<.001	0.936	0.919	0.08	0.074	0.086		NA	NA	NA	NA	NA	NA	NA	NA		*Unidentified model
	87	PSEM 2-factor (6 items for professional) with placement 6	510	14176.4	14510.9	14260.1	627.398	151	<.001	0.937	0.921	0.079	0.072	0.085		304.535	233	0.0011	0.996	0.997	0	0	0.014
	88	PSEM bifactor (4 items for professional) with placement 6	510	14111	14521.7	14213.8	1451.09	133	<.001	0.828	0.754	0.139	0.133	0.146		NA	NA	NA	NA	NA	NA	NA	NA		*Unidentified model
	89	PSEM bifactor (anchored 4 items for professional) with placement 6	510	14176.3	14510.9	14260.1	646.598	151	<.001	0.935	0.919	0.08	0.074	0.087		NA	NA	NA	NA	NA	NA	NA	NA		*Unidentified model
	90	PSEM bifactor (6 items for professional) with placement 6	510	14111	14521.7	14213.8	1461.6	133	<.001	0.827	0.752	0.14	0.134	0.146		NA	NA	NA	NA	NA	NA	NA	NA		*Unidentified model
	91	PSEM bifactor (anchored 6 items for professional) with placement 6	510	14176.3	14510.9	14260.1	646.035	151	<.001	0.935	0.919	0.08	0.074	0.087		NA	NA	NA	NA	NA	NA	NA	NA		*Unidentified model

## Sheet: Table S2a. Loadings CFA-MLR
	CFA unidimensional					CFA 2-factor (4 items for professional)					CFA 2-factor (6 items for professional)					CFA bifactor (4 items for professional)					CFA bifactor (6 items for professional)					CFA bifactor (anchored 4 items for professional)					CFA bifactor (anchored 6 items for professional)
	Factor	Item	β	p		Factor	Item	β	p		Factor	Item	β	p		Factor	Item	β	p		Factor	Item	β	p		Factor	Item	β	p		Factor	Item	β	p
	Global performance	APP1	0.657	<.001		Professional	APP1	0.801	<.001		Professional	APP1	0.749	<.001		Professional	APP1	0.38	<.001		Professional	APP1	0.493	<.001		Professional	APP1	0.554	<.001		Professional	APP1	0.569	<.001
	Global performance	APP2	0.677	<.001		Professional	APP2	0.752	<.001		Professional	APP2	0.737	<.001		Professional	APP2	0.117	0.032		Professional	APP2	0.23	<.001		Professional	APP2	0.299	<.001		Professional	APP2	0.311	<.001
	Global performance	APP3	0.66	<.001		Professional	APP3	0.813	<.001		Professional	APP3	0.756	<.001		Professional	APP3	0.593	<.001		Professional	APP3	0.588	<.001		Professional	APP3	0.612	<.001		Professional	APP3	0.613	<.001
	Global performance	APP4	0.706	<.001		Professional	APP4	0.748	<.001		Professional	APP4	0.753	<.001		Professional	APP4	0.026	0.483		Professional	APP4	0.146	<.001		Professional	APP4	0.228	<.001		Professional	APP4	0.244	<.001
	Global performance	APP5	0.763	<.001		Clinical	APP5	0.758	<.001		Professional	APP5	0.777	<.001		Clinical	APP5	0.166	0.043		Professional	APP5	0.018	0.288		General	APP1	0.629	<.001		Professional	APP5	0.139	<.001
	Global performance	APP6	0.695	<.001		Clinical	APP6	0.693	<.001		Professional	APP6	0.697	<.001		Clinical	APP6	0.223	<.001		Professional	APP6	0.016	0.153		General	APP2	0.659	<.001		Professional	APP6	0.096	<.001
	Global performance	APP7	0.769	<.001		Clinical	APP7	0.769	<.001		Clinical	APP7	0.765	<.001		Clinical	APP7	0.274	<.001		Clinical	APP7	0.107	<.001		General	APP3	0.631	<.001		General	APP1	0.62	<.001
	Global performance	APP8	0.792	<.001		Clinical	APP8	0.795	<.001		Clinical	APP8	0.797	<.001		Clinical	APP8	0.418	<.001		Clinical	APP8	0.31	<.001		General	APP4	0.691	<.001		General	APP2	0.654	<.001
	Global performance	APP9	0.799	<.001		Clinical	APP9	0.803	<.001		Clinical	APP9	0.803	<.001		Clinical	APP9	0.416	<.001		Clinical	APP9	0.285	<.001		General	APP5	0.759	<.001		General	APP3	0.622	<.001
	Global performance	APP10	0.813	<.001		Clinical	APP10	0.817	<.001		Clinical	APP10	0.819	<.001		Clinical	APP10	0.426	<.001		Clinical	APP10	0.321	<.001		General	APP6	0.693	<.001		General	APP4	0.687	<.001
	Global performance	APP11	0.817	<.001		Clinical	APP11	0.821	<.001		Clinical	APP11	0.823	<.001		Clinical	APP11	0.436	<.001		Clinical	APP11	0.332	<.001		General	APP7	0.768	<.001		General	APP5	0.753	<.001
	Global performance	APP12	0.76	<.001		Clinical	APP12	0.762	<.001		Clinical	APP12	0.763	<.001		Clinical	APP12	0.341	<.001		Clinical	APP12	0.23	<.001		General	APP8	0.795	<.001		General	APP6	0.688	<.001
	Global performance	APP13	0.829	<.001		Clinical	APP13	0.834	<.001		Clinical	APP13	0.836	<.001		Clinical	APP13	0.442	<.001		Clinical	APP13	0.328	<.001		General	APP9	0.802	<.001		General	APP7	0.766	<.001
	Global performance	APP14	0.815	<.001		Clinical	APP14	0.818	<.001		Clinical	APP14	0.818	<.001		Clinical	APP14	0.399	<.001		Clinical	APP14	0.273	<.001		General	APP10	0.817	<.001		General	APP8	0.796	<.001
	Global performance	APP15	0.771	<.001		Clinical	APP15	0.772	<.001		Clinical	APP15	0.768	<.001		Clinical	APP15	0.284	<.001		Clinical	APP15	0.114	<.001		General	APP11	0.821	<.001		General	APP9	0.802	<.001
	Global performance	APP16	0.81	<.001		Clinical	APP16	0.815	<.001		Clinical	APP16	0.816	<.001		Clinical	APP16	0.444	<.001		Clinical	APP16	0.342	<.001		General	APP12	0.763	<.001		General	APP10	0.818	<.001
	Global performance	APP17	0.804	<.001		Clinical	APP17	0.81	<.001		Clinical	APP17	0.812	<.001		Clinical	APP17	0.478	<.001		Clinical	APP17	0.379	<.001		General	APP13	0.834	<.001		General	APP11	0.823	<.001
	Global performance	APP18	0.755	<.001		Clinical	APP18	0.756	<.001		Clinical	APP18	0.757	<.001		Clinical	APP18	0.306	<.001		Clinical	APP18	0.191	<.001		General	APP14	0.817	<.001		General	APP12	0.764	<.001
	Global performance	APP19	0.687	<.001		Clinical	APP19	0.683	<.001		Clinical	APP19	0.686	<.001		Clinical	APP19	0.207	<.001		Clinical	APP19	0.146	<.001		General	APP15	0.773	<.001		General	APP13	0.835	<.001
	Global performance	APP20	0.75	<.001		Clinical	APP20	0.744	<.001		Clinical	APP20	0.743	<.001		Clinical	APP20	0.164	<.001		Clinical	APP20	0.079	0.003		General	APP16	0.815	<.001		General	APP14	0.817	<.001
																General	APP1	0.716	<.001		General	APP1	0.67	<.001		General	APP17	0.809	<.001		General	APP15	0.772	<.001
						Clinical WITH Professional		0.828	<.001		Clinical WITH Professional		0.897	<.001		General	APP2	0.734	<.001		General	APP2	0.69	<.001		General	APP18	0.757	<.001		General	APP16	0.816	<.001
																General	APP3	0.717	<.001		General	APP3	0.669	<.001		General	APP19	0.685	<.001		General	APP17	0.811	<.001
																General	APP4	0.768	<.001		General	APP4	0.727	<.001		General	APP20	0.743	<.001		General	APP18	0.758	<.001
																General	APP5	0.761	<.001		General	APP5	0.797	<.001							General	APP19	0.685	<.001
																General	APP6	0.66	<.001		General	APP6	0.706	<.001							General	APP20	0.741	<.001
																General	APP7	0.718	<.001		General	APP7	0.769	<.001
																General	APP8	0.682	<.001		General	APP8	0.738	<.001
																General	APP9	0.69	<.001		General	APP9	0.751	<.001
																General	APP10	0.702	<.001		General	APP10	0.757	<.001
																General	APP11	0.703	<.001		General	APP11	0.759	<.001
																General	APP12	0.682	<.001		General	APP12	0.727	<.001
																General	APP13	0.714	<.001		General	APP13	0.773	<.001
																General	APP14	0.715	<.001		General	APP14	0.771	<.001
																General	APP15	0.718	<.001		General	APP15	0.772	<.001
																General	APP16	0.692	<.001		General	APP16	0.75	<.001
																General	APP17	0.671	<.001		General	APP17	0.734	<.001
																General	APP18	0.692	<.001		General	APP18	0.733	<.001
																General	APP19	0.66	<.001		General	APP19	0.671	<.001
																General	APP20	0.747	<.001		General	APP20	0.752	<..01

## Sheet: Table S2b. Loadings CFA-WLSMV
	CFA unidimensional					CFA 2-factor (4 items for professional)					CFA 2-factor (6 items for professional)					CFA bifactor (4 items for professional)					CFA bifactor (6 items for professional)					CFA bifactor (anchored 4 items for professional)					CFA bifactor (anchored 6 items for professional)
	Factor	Item	β	p		Factor	Item	β	p		Factor	Item	β	p		Factor	Item	β	p		Factor	Item	β	p		Factor	Item	β	p		Factor	Item	β	p
	Global performance	APP1	0.85	<.001		Professional	APP1	0.907	<.001		Professional	APP1	0.875	<.001		Professional	APP1	0.486	<.001		Professional	APP1	0.466	<.001		Professional	APP1	0.513	<.001		Professional	APP1	0.53	<.001
	Global performance	APP2	0.779	<.001		Professional	APP2	0.868	<.001		Professional	APP2	0.815	<.001		Professional	APP2	0.241	<.001		Professional	APP2	0.218	<.001		Professional	APP2	0.276	<.001		Professional	APP2	0.289	<.001
	Global performance	APP3	0.86	<.001		Professional	APP3	0.901	<.001		Professional	APP3	0.88	<.001		Professional	APP3	0.578	<.001		Professional	APP3	0.572	<.001		Professional	APP3	0.59	<.001		Professional	APP3	0.597	<.001
	Global performance	APP4	0.774	<.001		Professional	APP4	0.871	<.001		Professional	APP4	0.814	<.001		Professional	APP4	0.215	<.001		Professional	APP4	0.189	<.001		Professional	APP4	0.254	<.001		Professional	APP4	0.27	<.001
	Global performance	APP5	0.849	<.001		Clinical	APP5	0.855	<.001		Professional	APP5	0.898	<.001		Clinical	APP5	-0.2	<.001		Professional	APP5	0.007	0.679		General	APP1	0.756	<.001		Professional	APP5	0.108	<.001
	Global performance	APP6	0.762	<.001		Clinical	APP6	0.766	<.001		Professional	APP6	0.804	<.001		Clinical	APP6	0.106	<.001		Professional	APP6	-0.004	0.797		General	APP2	0.762	<.001		Professional	APP6	0.098	<.001
	Global performance	APP7	0.845	<.001		Clinical	APP7	0.851	<.001		Clinical	APP7	0.853	<.001		Clinical	APP7	0.036	0.136		Clinical	APP7	0.093	<.001		General	APP3	0.746	<.001		General	APP1	0.746	<.001
	Global performance	APP8	0.866	<.001		Clinical	APP8	0.868	<.001		Clinical	APP8	0.869	<.001		Clinical	APP8	0.268	<.001		Clinical	APP8	0.306	<.001		General	APP4	0.763	<.001		General	APP2	0.758	<.001
	Global performance	APP9	0.877	<.001		Clinical	APP9	0.88	<.001		Clinical	APP9	0.88	<.001		Clinical	APP9	0.251	<.001		Clinical	APP9	0.303	<.001		General	APP5	0.855	<.001		General	APP3	0.736	<.001
	Global performance	APP10	0.881	<.001		Clinical	APP10	0.886	<.001		Clinical	APP10	0.886	<.001		Clinical	APP10	0.292	<.001		Clinical	APP10	0.335	<.001		General	APP6	0.766	<.001		General	APP4	0.759	<.001
	Global performance	APP11	0.887	<.001		Clinical	APP11	0.89	<.001		Clinical	APP11	0.89	<.001		Clinical	APP11	0.297	<.001		Clinical	APP11	0.337	<.001		General	APP7	0.852	<.001		General	APP5	0.847	<.001
	Global performance	APP12	0.831	<.001		Clinical	APP12	0.834	<.001		Clinical	APP12	0.836	<.001		Clinical	APP12	0.201	<.001		Clinical	APP12	0.21	<.001		General	APP8	0.868	<.001		General	APP6	0.76	<.001
	Global performance	APP13	0.9	<.001		Clinical	APP13	0.903	<.001		Clinical	APP13	0.903	<.001		Clinical	APP13	0.267	<.001		Clinical	APP13	0.327	<.001		General	APP9	0.88	<.001		General	APP7	0.853	<.001
	Global performance	APP14	0.89	<.001		Clinical	APP14	0.892	<.001		Clinical	APP14	0.892	<.001		Clinical	APP14	0.236	<.001		Clinical	APP14	0.301	<.001		General	APP10	0.885	<.001		General	APP8	0.869	<.001
	Global performance	APP15	0.84	<.001		Clinical	APP15	0.843	<.001		Clinical	APP15	0.846	<.001		Clinical	APP15	-0.016	0.418		Clinical	APP15	0.073	<.001		General	APP11	0.889	<.001		General	APP9	0.881	<.001
	Global performance	APP16	0.883	<.001		Clinical	APP16	0.884	<.001		Clinical	APP16	0.884	<.001		Clinical	APP16	0.324	<.001		Clinical	APP16	0.367	<.001		General	APP12	0.834	<.001		General	APP10	0.886	<.001
	Global performance	APP17	0.884	<.001		Clinical	APP17	0.885	<.001		Clinical	APP17	0.885	<.001		Clinical	APP17	0.358	<.001		Clinical	APP17	0.42	<.001		General	APP13	0.903	<.001		General	APP11	0.89	<.001
	Global performance	APP18	0.822	<.001		Clinical	APP18	0.825	<.001		Clinical	APP18	0.826	<.001		Clinical	APP18	0.16	<.001		Clinical	APP18	0.17	<.001		General	APP14	0.892	<.001		General	APP12	0.835	<.001
	Global performance	APP19	0.747	<.001		Clinical	APP19	0.751	<.001		Clinical	APP19	0.752	<.001		Clinical	APP19	0.095	<.001		Clinical	APP19	0.089	<.001		General	APP15	0.843	<.001		General	APP13	0.903	<.001
	Global performance	APP20	0.81	<.001		Clinical	APP20	0.815	<.001		Clinical	APP20	0.816	<.001		Clinical	APP20	0.065	0.002		Clinical	APP20	0.065	0.01		General	APP16	0.884	<.001		General	APP14	0.892	<.001
																General	APP1	0.77	<.001		General	APP1	0.78	<.001		General	APP17	0.885	<.001		General	APP15	0.845	<.001
						Clinical WITH Professional		0.856	<.001		Clinical WITH Professional		0.917	<.001		General	APP2	0.778	<.001		General	APP2	0.787	<.001		General	APP18	0.825	<.001		General	APP16	0.884	<.001
																General	APP3	0.76	<.001		General	APP3	0.769	<.001		General	APP19	0.751	<.001		General	APP17	0.885	<.001
																General	APP4	0.779	<.001		General	APP4	0.788	<.001		General	APP20	0.815	<.001		General	APP18	0.825	<.001
																General	APP5	0.9	<.001		General	APP5	0.874	<.001							General	APP19	0.752	<.001
																General	APP6	0.76	<.001		General	APP6	0.788	<.001							General	APP20	0.816	<.001
																General	APP7	0.858	<.001		General	APP7	0.852	<.001
																General	APP8	0.832	<.001		General	APP8	0.818	<.001
																General	APP9	0.847	<.001		General	APP9	0.831	<.001
																General	APP10	0.844	<.001		General	APP10	0.828	<.001
																General	APP11	0.848	<.001		General	APP11	0.832	<.001
																General	APP12	0.811	<.001		General	APP12	0.809	<.001
																General	APP13	0.866	<.001		General	APP13	0.847	<.001
																General	APP14	0.863	<.001		General	APP14	0.843	<.001
																General	APP15	0.861	<.001		General	APP15	0.852	<.001
																General	APP16	0.832	<.001		General	APP16	0.814	<.001
																General	APP17	0.826	<.001		General	APP17	0.8	<.001
																General	APP18	0.81	<.001		General	APP18	0.809	<.001
																General	APP19	0.749	<.001		General	APP19	0.754	<.001
																General	APP20	0.819	<.001		General	APP20	0.824	<.001

## Sheet: Table S3. Loadings PSEM 
	PSEM 2-factor (4 items for professional) - MLR										PSEM 2-factor (4 items for professional) - WLSMV										MLR - WLSMV Differences
	Factor	Item	β	p		Factor	Item	β	p		Factor	Item	β	p		Factor	Item	β	p		Factor	Item	∆β		Factor	Item	∆β
	Professional	APP1	0.829	<.001		Clinical	APP1	0.021	0.068		Professional	APP1	0.888	<.001		Clinical	APP1	0.044	0.004		Professional	APP1	-0.059		Clinical	APP1	-0.023
	Professional	APP2	0.468	<.001		Clinical	APP2	0.315	<.001		Professional	APP2	0.504	<.001		Clinical	APP2	0.36	<.001		Professional	APP2	-0.036		Clinical	APP2	-0.045
	Professional	APP3	0.868	<.001		Clinical	APP3	-0.005	0.515		Professional	APP3	0.94	<.001		Clinical	APP3	-0.007	<.001		Professional	APP3	-0.072		Clinical	APP3	0.002
	Professional	APP4	0.375	<.001		Clinical	APP4	0.415	<.001		Professional	APP4	0.478	<.001		Clinical	APP4	0.382	<.001		Professional	APP4	-0.103		Clinical	APP4	0.033
	Professional	APP5	0.236	<.001		Clinical	APP5	0.581	<.001		Professional	APP5	0.344	<.001		Clinical	APP5	0.57	<.001		Professional	APP5	-0.108		Clinical	APP5	0.011
	Professional	APP6	0.161	<.001		Clinical	APP6	0.572	<.001		Professional	APP6	0.2	<.001		Clinical	APP6	0.604	<.001		Professional	APP6	-0.039		Clinical	APP6	-0.032
	Professional	APP7	0.142	<.001		Clinical	APP7	0.66	<.001		Professional	APP7	0.222	<.001		Clinical	APP7	0.671	<.001		Professional	APP7	-0.08		Clinical	APP7	-0.011
	Professional	APP8	-0.021	0.167		Clinical	APP8	0.813	<.001		Professional	APP8	-0.011	0.205		Clinical	APP8	0.88	<.001		Professional	APP8	-0.01		Clinical	APP8	-0.067
	Professional	APP9	0.016	0.436		Clinical	APP9	0.791	<.001		Professional	APP9	0.016	0.235		Clinical	APP9	0.871	<.001		Professional	APP9	0		Clinical	APP9	-0.08
	Professional	APP10	-0.021	0.214		Clinical	APP10	0.835	<.001		Professional	APP10	-0.023	0.098		Clinical	APP10	0.909	<.001		Professional	APP10	0.002		Clinical	APP10	-0.074
	Professional	APP11	-0.031	0.075		Clinical	APP11	0.847	<.001		Professional	APP11	-0.035	0.03		Clinical	APP11	0.922	<.001		Professional	APP11	0.004		Clinical	APP11	-0.075
	Professional	APP12	0.003	0.841		Clinical	APP12	0.762	<.001		Professional	APP12	0.067	0.001		Clinical	APP12	0.783	<.001		Professional	APP12	-0.064		Clinical	APP12	-0.021
	Professional	APP13	-0.027	0.061		Clinical	APP13	0.857	<.001		Professional	APP13	-0.025	0.226		Clinical	APP13	0.926	<.001		Professional	APP13	-0.002		Clinical	APP13	-0.069
	Professional	APP14	0.049	0.01		Clinical	APP14	0.781	<.001		Professional	APP14	0.028	0.064		Clinical	APP14	0.872	<.001		Professional	APP14	0.021		Clinical	APP14	-0.091
	Professional	APP15	0.055	0.015		Clinical	APP15	0.73	<.001		Professional	APP15	0.205	<.001		Clinical	APP15	0.679	<.001		Professional	APP15	-0.15		Clinical	APP15	0.051
	Professional	APP16	-0.042	0.031		Clinical	APP16	0.849	<.001		Professional	APP16	-0.094	<.001		Clinical	APP16	0.96	<.001		Professional	APP16	0.052		Clinical	APP16	-0.111
	Professional	APP17	-0.088	<.001		Clinical	APP17	0.88	<.001		Professional	APP17	-0.171	<.001		Clinical	APP17	1.024	<.001		Professional	APP17	0.083		Clinical	APP17	-0.144
	Professional	APP18	0.011	0.555		Clinical	APP18	0.75	<.001		Professional	APP18	0.117	<.001		Clinical	APP18	0.733	<.001		Professional	APP18	-0.106		Clinical	APP18	0.017
	Professional	APP19	0.129	<.001		Clinical	APP19	0.588	<.001		Professional	APP19	0.245	<.001		Clinical	APP19	0.553	<.001		Professional	APP19	-0.116		Clinical	APP19	0.035
	Professional	APP20	0.313	<.001		Clinical	APP20	0.509	<.001		Professional	APP20	0.352	<.001		Clinical	APP20	0.526	<.001		Professional	APP20	-0.039		Clinical	APP20	-0.017
	Clinical WITH Professional		0.708	<.001							Clinical WITH Professional		0.757	<.001
	PSEM 2-factor (6 items for professional) - MLR										PSEM 2-factor (6 items for professional) - WLSMV										MLR - WLSMV Differences
	Factor	Item	β	p		Factor	Item	β	p		Factor	Item	β	p		Factor	Item	β	p		Factor	Item	∆β		Factor	Item	∆β
	Professional	APP1	0.836	<.001		Clinical	APP1	0.011	0.269		Professional	APP1	0.903	<.001		Clinical	APP1	0.026	0.005		Professional	APP1	-0.067		Clinical	APP1	-0.015
	Professional	APP2	0.475	<.001		Clinical	APP2	0.307	<.001		Professional	APP2	0.516	<.001		Clinical	APP2	0.348	<.001		Professional	APP2	-0.041		Clinical	APP2	-0.041
	Professional	APP3	0.875	<.001		Clinical	APP3	-0.015	0.103		Professional	APP3	0.947	<.001		Clinical	APP3	-0.019	<.001		Professional	APP3	-0.072		Clinical	APP3	0.004
	Professional	APP4	0.382	<.001		Clinical	APP4	0.408	<.001		Professional	APP4	0.489	<.001		Clinical	APP4	0.37	<.001		Professional	APP4	-0.107		Clinical	APP4	0.038
	Professional	APP5	0.244	<.001		Clinical	APP5	0.573	<.001		Professional	APP5	0.356	<.001		Clinical	APP5	0.558	<.001		Professional	APP5	-0.112		Clinical	APP5	0.015
	Professional	APP6	0.168	<.001		Clinical	APP6	0.566	<.001		Professional	APP6	0.211	<.001		Clinical	APP6	0.594	<.001		Professional	APP6	-0.043		Clinical	APP6	-0.028
	Professional	APP7	0.15	<.001		Clinical	APP7	0.654	<.001		Professional	APP7	0.232	<.001		Clinical	APP7	0.662	<.001		Professional	APP7	-0.082		Clinical	APP7	-0.008
	Professional	APP8	-0.013	0.378		Clinical	APP8	0.807	<.001		Professional	APP8	-0.002	0.811		Clinical	APP8	0.874	<.001		Professional	APP8	-0.011		Clinical	APP8	-0.067
	Professional	APP9	0.024	0.237		Clinical	APP9	0.785	<.001		Professional	APP9	0.023	0.155		Clinical	APP9	0.865	<.001		Professional	APP9	0.001		Clinical	APP9	-0.08
	Professional	APP10	-0.012	0.438		Clinical	APP10	0.829	<.001		Professional	APP10	-0.013	0.272		Clinical	APP10	0.901	<.001		Professional	APP10	0.001		Clinical	APP10	-0.072
	Professional	APP11	-0.022	0.169		Clinical	APP11	0.841	<.001		Professional	APP11	-0.025	0.111		Clinical	APP11	0.914	<.001		Professional	APP11	0.003		Clinical	APP11	-0.073
	Professional	APP12	0.011	0.515		Clinical	APP12	0.756	<.001		Professional	APP12	0.075	<.001		Clinical	APP12	0.777	<.001		Professional	APP12	-0.064		Clinical	APP12	-0.021
	Professional	APP13	-0.019	0.176		Clinical	APP13	0.851	<.001		Professional	APP13	-0.015	0.374		Clinical	APP13	0.918	<.001		Professional	APP13	-0.004		Clinical	APP13	-0.067
	Professional	APP14	0.057	0.003		Clinical	APP14	0.775	<.001		Professional	APP14	0.036	0.028		Clinical	APP14	0.866	<.001		Professional	APP14	0.021		Clinical	APP14	-0.091
	Professional	APP15	0.063	0.005		Clinical	APP15	0.724	<.001		Professional	APP15	0.215	<.001		Clinical	APP15	0.67	<.001		Professional	APP15	-0.152		Clinical	APP15	0.054
	Professional	APP16	-0.033	0.079		Clinical	APP16	0.843	<.001		Professional	APP16	-0.083	<.001		Clinical	APP16	0.952	<.001		Professional	APP16	0.05		Clinical	APP16	-0.109
	Professional	APP17	-0.08	<.001		Clinical	APP17	0.874	<.001		Professional	APP17	-0.161	<.001		Clinical	APP17	1.017	<.001		Professional	APP17	0.081		Clinical	APP17	-0.143
	Professional	APP18	0.018	0.339		Clinical	APP18	0.745	<.001		Professional	APP18	0.125	<.001		Clinical	APP18	0.726	<.001		Professional	APP18	-0.107		Clinical	APP18	0.019
	Professional	APP19	0.136	<.001		Clinical	APP19	0.583	<.001		Professional	APP19	0.253	<.001		Clinical	APP19	0.545	<.001		Professional	APP19	-0.117		Clinical	APP19	0.038
	Professional	APP20	0.321	<.001		Clinical	APP20	0.501	<.001		Professional	APP20	0.361	<.001		Clinical	APP20	0.517	<.001		Professional	APP20	-0.04		Clinical	APP20	-0.016
	Clinical WITH Professional		0.709	<.001							Clinical WITH Professional		0.759	<.001
